# Supplementary material for: Identification and characterization of mutations responsible for the β-lactam resistance in oxacillin-susceptible mecA-positive Staphylococcus aureus
Source: Sci Rep. 2020 Oct 9;10:16907. doi: 10.1038/s41598-020-73796-5 (PMC7547103; doi:10.1038/s41598-020-73796-5)
Supplement: Supplementary file 1 — Supplementary Table S1. [file 41598_2020_73796_MOESM1_ESM.xlsx]

## Sheet: Table S1
TABLE S1 List of clinical OS-MRSA isolates used in this study
							Oxacillin susceptibility test in a clinical laboratory
Strain name	Original name	Hospital	Isolated origin	Patient age (Year)	Isolation year	Isolation country	Method	MIC (µg/mL)	Zone size (mm)	Reference
JMUB217	JMUB217	A	pus	50	2015	Japan	NAa	NA	NA	This study
JMUB492	D2	B	sputum	61	2014	Japan	NA	NA	NA	Kanesaka I et al.[63]
JMUB1280	ISA19	C	skin	1	2005	Japan	Broth dilution	2	NA	Wada A et al.[64]
JMUB1281	ISA134	D	skin	2	2005	Japan	Broth dilution	2	NA	Wada A et al.[64]
JMUB1282	ISA180	E	sputum	72	2005	Japan	Broth dilution	2	NA	Wada A et al.[64]
JMUB1283	ISA193	D	skin	2	2005	Japan	Broth dilution	2	NA	Wada A et al.[64]
JMUB1284	ISA210	D	skin	5	2005	Japan	Broth dilution	2	NA	Wada A et al.[64]
JMUB1285	ISA218	F	pus	4	2005	Japan	Broth dilution	2	NA	Wada A et al.[64]
JMUB1286	ISA299	G	sputum	66	2005	Japan	Broth dilution	2	NA	Wada A et al.[64]
JMUB1288	ISA426	H	otorrhea	<1	2006	Japan	NA	NA	NA	This study
JMUB1289	ISA448	I	otorrhea	5	2006	Japan	Disk diffusion	NA	22	Wada A et al.[64]
JMUB1291	ISA503	J	pharynx	11	2006	Japan	NA	NA	NA	This study
JMUB1292	ISA509	I	otorrhea	2	2006	Japan	VITEK2	2	NA	Wada A et al.[64]
JMUB1293	ISA513	J	urine	NA	2006	Japan	VITEK2	2	NA	Wada A et al.[64]
JMUB1294	ISA537	K	otorrhea	64	2006	Japan	NA	NA	NA	This study
JMUB1295	ISA671	L	skin	2	2006	Japan	MicroScan	2	NA	Wada A et al.[64]
JMUB1296	ISA690	M	genital	23	2006	Japan	NA	NA	NA	This study
JMUB1297	ISA740	N	urine	33	2006	Japan	VITEK2	1	NA	Wada A et al.[64]
JMUB1298	ISA825	O	nasal cavity	9	2006	Japan	NA	NA	NA	This study
JMUB1299	ISA915	F	pus	3	2006	Japan	NA	NA	NA	This study
JMUB1300	ISA925	L	skin	4	2006	Japan	NA	NA	NA	This study
JMUB1301	ISA998	P	otorrhea	1	2006	Japan	NA	NA	NA	This study
JMUB1302	ISA1020	Q	otorrhea	3	2006	Japan	VITEK2	2	NA	Wada A et al.[64]
JMUB1303	ISA1091	H	otorrhea	7	2006	Japan	MIC2000	2	NA	Wada A et al.[64]
JMUB1304	SA06-50	R	skin	2	2005	Japan	NA	NA	NA	This study
JMUB1305	SA09-38	S	sputum	59	2005	Japan	NA	NA	NA	This study
JMUB1308	SA13-6	T	nasal mucosa	33	2006	Japan	NA	NA	NA	This study
JMUB1310	SA13-34	T	nasal mucosa	11	2006	Japan	NA	NA	NA	This study
JMUB1311	SA15-6	U	pharynx	6	2006	Japan	NA	NA	NA	This study
JMUB1312	RSA7520	D	skin	1	2005	Japan	NA	NA	NA	This study
JMUB1313	RSA7543	V	feces	72	2005	Japan	VITEK2	2	NA	Wada A et al.[64]
JMUB1314	RSA7544	W	otorrhea	43	2005	Japan	Broth dilution	2	NA	Wada A et al.[64]
JMUB1315	RSA7686	X	others	29	2005	Japan	VITEK2	0.5	NA	Wada A et al.[64]
JMUB1316	RSA7768	Y	nasal discharge	3	2005	Japan	NA	NA	NA	This study
JMUB1972	985414	Z	wound	NA	1998	Taiwan	NA	NA	NA	Chen FJ et al.[65]
JMUB1973	201698	Z	pus	NA	2000	Taiwan	Broth dilution	2	NA	Chen FJ et al.[65]
JMUB1974	2E03-095	Z	pus	53	2002	Taiwan	Broth dilution	2	NA	Chen FJ et al.[65]
JMUB1976	2E01-007	Z	pus	10	2002	Taiwan	Broth dilution	2	NA	Chen FJ et al.[65]
JMUB1977	4S06-084	Z	wound	56	2004	Taiwan	Broth dilution	2	NA	Chen FJ et al.[65]
JMUB1978	4C09-188	Z	pus	<1	2004	Taiwan	Broth dilution	2	NA	Chen FJ et al.[65]
JMUB1979	6E03-015	Z	pus	23	2006	Taiwan	Broth dilution	2	NA	Chen FJ et al.[65]
JMUB1980	6N21-147	Z	wound	34	2006	Taiwan	Broth dilution	2	NA	Chen FJ et al.[65]
JMUB1981	8S05-106	Z	pus	47	2008	Taiwan	Broth dilution	2	NA	Chen FJ et al.[65]
aNA : Not available
