# Supplementary material for: Identification and characterization of mutations responsible for the β-lactam resistance in oxacillin-susceptible mecA-positive Staphylococcus aureus
Source: Sci Rep. 2020 Oct 9;10:16907. doi: 10.1038/s41598-020-73796-5 (PMC7547103; doi:10.1038/s41598-020-73796-5)
Supplement: Supplementary file 2 — Supplementary Table S2. [file 41598_2020_73796_MOESM2_ESM.xlsx]

## Sheet: Table S2
TABLE S2 List of mutations in oxacillin-reduced susceptibility mutants
Clade	Parental strain	ST	Oxacillin MIC of parent (µg/mL)	Mutant strain	Oxacillin MIC of mutant (µg/mL)	Mutated gene	Locus tag in N315	Nucleotide change	Amino acid change	Product	Functional category
C1	JMUB1315	1516	0.25	JMUB1315-1	3	rpoB	SA0500	G2780A	G927D	RNA polymerase beta chain	DNA/RNA polymerase
C2	JMUB492	1	2	JMUB492-1	12	mprF	SA1193	T2396C	F799S	Phosphatidylglycerol lysyltransferase	Membrane protein associated with glycopeptide resistance
				JMUB492-2	12	mprF	SA1193	T2396C	F799S	Phosphatidylglycerol lysyltransferase	Membrane protein associated with glycopeptide resistance
				JMUB492-3	16	mprF	SA1193	T2396C	F799S	Phosphatidylglycerol lysyltransferase	Membrane protein associated with glycopeptide resistance
				JMUB492-4	16	mprF	SA1193	T2396C	F799S	Phosphatidylglycerol lysyltransferase	Membrane protein associated with glycopeptide resistance
C3	JMUB217	772	0.75	JMUB217-1	1.5	fruB	SA0654	G106Del	G39fs	Fructose 1-phosphate kinase	Glycolysis
						HP1	SA0297	AAAG563-6Del	K191fs	Hypothetical protein, similar to ABC transporter (ATP-binding protein)	Unknown function
						HP2	SA0705	C136T	Q46*	Hypothetical protein, similar to comF operon protein 1	Unknown function
				JMUB217-2	3	tcaA	SA2146	A643G	N215D	Membrane-associated protein TcaA	Membrane protein associated with glycopeptide resistance
						intergenic-1	between SA0499 and SA500 (rpoB)	T41A	-	between genes encoding conserved hypothetical protein and RNA polymerase beta chain	Intergenic region
				JMUB217-3	3	rpoB	SA0500	T2255A	M752K	RNA polymerase beta chain	DNA/RNA polymerase
				JMUB217-4	4	fruB	SA0654	G106Del	G39fs	Fructose 1-phosphate kinase	Glycolysis
				JMUB217-5	4	rpoB	SA0500	C1441G	H481D	RNA polymerase beta chain	DNA/RNA polymerase
				JMUB217-6	4	relQ	SA0864	C536T	A179V	GTP pyrophosphokinase	(p)ppGpp synthase
				JMUB217-7	4	rpiA	SA2127	C191A	A64E	Ribose-5-phosphate isomerase A	Pentose phosphate pathway
				JMUB217-8	4	rpoC	SA0501	C2267A	A756D	RNA polymerase beta-prime chain	DNA/RNA polymerase
				JMUB217-9	4	hprT	SA0468	G466A	G156S	Hypoxanthine-guanine phosphoribosyltransferase	Purine biosynthesis pathway
						HP2	SA0705	C136T	Q46*	Hypothetical protein, similar to comF operon protein 1	Unknown function
				JMUB217-10	4	fbaA	SA1927	G62A	G21D	Fructose-bisphosphate aldolase	Glycolysis
				JMUB217-11	4	rpoC	SA0501	C1073T	P358L	RNA polymerase beta-prime chain	DNA/RNA polymerase
				JMUB217-12	6	fruB	SA0654	A482G	D161G	Fructose 1-phosphate kinase	Glycolysis
				JMUB217-13	6	fruB	SA0654	C632A	A211E	Fructose 1-phosphate kinase	Glycolysis
				JMUB217-14	8	rpoB	SA0500	A1729T	N577Y	RNA polymerase beta chain	DNA/RNA polymerase
				JMUB217-15	12	rpoC	SA0501	C2215A	R739S	RNA polymerase beta-prime chain	DNA/RNA polymerase
				JMUB217-16	12	rpoC	SA0501	CCA1856-7Ins	F619_N620insH	RNA polymerase beta-prime chain	DNA/RNA polymerase
				JMUB217-17	16	rpoC	SA0501	G2317A	E773K	RNA polymerase beta-prime chain	DNA/RNA polymerase
				JMUB217-18	24	rpoC	SA0501	T1463G, G2019T	V488G, K673N	RNA polymerase beta-prime chain	DNA/RNA polymerase
				JMUB217-19	24	rpoC	SA0501	G2848C	G950R	RNA polymerase beta-prime chain	DNA/RNA polymerase
				JMUB217-20	24	rpoB	SA0500	T3047A, C3126G	V1016E, H1042Q	RNA polymerase beta chain	DNA/RNA polymerase
				JMUB217-21	24	guaA	SA0376	TATC744-7Del	I249fs	GMP synthase	Purine biosynthesis pathway
				JMUB217-22	32	rpoB	SA0500	A1935C	Q645H	RNA polymerase beta chain	DNA/RNA polymerase
				JMUB217-23	64	rpoB	SA0500	A2786C	H929P	RNA polymerase beta chain	DNA/RNA polymerase
				JMUB217-24	256	rpoC	SA0501	G1493A	G498D	RNA polymerase beta-prime chain	DNA/RNA polymerase
C4	JMUB1293	5	0.125	JMUB1293-1	8	HP3	SA0224	C209A	T70K	Hypothetical protein, similar to 3-hydroxyacyl-CoA	Unknown function
						HP4	B5M25_04435	G234A	L78L	Phage tail protein	Unknown function
						intergenic-2	between SA1691 (sgtB) and SA1692	A48G	-	between monofunctional glycosyltransferase (mgt) and hypothetical protein	Intergenic region
				JMUB1293-2	8	folC	SA1487	C574T	P192S	Folylpolyglutamate synthase	Folate biosynthesis pathway
				JMUB1293-3	12	vraT	SA1702	C374T	T125I	Conserved hypothetical protein	Membrane protein associated with glycopeptide resistance
						HP4	B5M25_04435	G234A	L78L	Phage tail protein	Unknown function
				JMUB1293-4	12	vraT	SA1702	C521A	P174Q	Conserved hypothetical protein	Membrane protein associated with glycopeptide resistance
				JMUB1293-5	16	HP3	SA0224	C209A	T70K	Hypothetical protein, similar to 3-hydroxyacyl-CoA	Unknown function
						HP4	B5M25_04435	G234A	L78L	Phage tail protein	Unknown function
						intergenic-2	between SA1691 (sgtB) and SA1692	A48G	-	Monofunctional glycosyltransferase/Uncharacterized protein SA1692	Intergenic region
				JMUB1293-6	16	HP3	SA0224	C209A	T70K	Hypothetical protein, similar to 3-hydroxyacyl-CoA	Unknown function
						HP4	B5M25_04435	G234A	L78L	Phage tail protein	Unknown function
						intergenic-2	between SA1691 (sgtB) and SA1692	A48G	-	Monofunctional glycosyltransferase/Uncharacterized protein SA1692	Intergenic region
				JMUB1293-7	24	rpoC	SA0501	C2783T	A928V	RNA polymerase beta-prime chain	DNA/RNA polymerase
				JMUB1293-8	32	HP5	SA2220	T955C	Y319H	Conserved hypothetical protein	Unknown function
				JMUB1293-9	256	ftsH	SA0469	C1627T	Q543*	Cell-division protein	Protein quality control
C5	JMUB1283	89	0.38	JMUB1283-1	1	guaA	SA0376	C889T	Q297*	GMP synthase	Purine biosynthesis pathway
						intergenic-3	between E8M03_00305 and E8M03_00310 (hsdR)	A6G	-	Hypothetical protein/type I restriction endonuclease subunit R	Intergenic region
				JMUB1283-2	1.5	relSau	SA1460	G1255Del, G1254Ins	A419fs, Y418fs	GTP pyrophosphokinase	(p)ppGpp synthase
						HP6	SA0204	A449T	E150V	FMN-dependent NADH-azoreductase	Unknown function
				JMUB1283-3	3	HP7	SA2275	T450C	G150G	Uncharacterized lipoprotein SA2275	Unknown function
						intergenic-1	between SA0499 and SA500 (rpoB)	T173A	-	Conserved hypothetical protein/RNA polymerase beta chain	Intergenic region
				JMUB1283-4	4	rpoB	SA0500	C3374T	P1125L	RNA polymerase beta chain	DNA/RNA polymerase
				JMUB1283-5	6	rpoB	SA0500	T1874A	I625N	RNA polymerase beta chain	DNA/RNA polymerase
				JMUB1283-6	12	guaA	SA0376	G680T	G227V	GMP synthase	Purine biosynthesis pathway
				JMUB1283-7	24	rpoB	SA0500	C1930T	R644C	RNA polymerase beta chain	DNA/RNA polymerase
						intergenic-4	between SA2092 and SA2093 (ssaA2)	T159Ins	-	Hypothetical protein, similar to transcription regulator/Staphylococcal secretory antigen ssaA2	Intergenic region
				JMUB1283-8	128	rpoB	SA0500	G2780A	G927D	RNA polymerase beta chain	DNA/RNA polymerase
	JMUB1284	89	0.5	JMUB1284-1	256	guaA	SA0376	C944A	S315*	GMP synthase	Purine biosynthesis pathway
						HP8	SA0507	A1089T	K363N	Hypothetical protein, similar to N-acyl-L-amino acid amidohydrolase	Unknown function
	JMUB1285	89	0.5	JMUB1285-1	6	ptsI	SA0935	G539T	G180V	Phosphoenolpyruvate-protein phosphotransferase	Glycolysis
	JMUB1289	89	0.5	JMUB1289-1	4	prs	SA0458	A602C	D201A	Ribose-phosphate pyrophosphokinase	Pentose phosphate pathway
						intergenic-5	between SAS044 and SA1196	G114T	-	Probable tautomerase SA1195.1/Hypothetical protein, similar to DNA-damage repair protein	Intergenic region
				JMUB1289-2	4	HP9	SA1389	C134A	A45E	Conserved hypothetical protein	Unknown function
	JMUB1301	89	1	JMUB1301-1	6	guaA	SA0376	G158A	G53D	GMP synthase	Purine biosynthesis pathway
				JMUB1301-2	8	pykA	SA1520	C41T	S14L	Pyruvate kinase	Glycolysis
				JMUB1301-3	8	guaA	SA0376	T1498A	Y500N	GMP synthase	Purine biosynthesis pathway
				JMUB1301-4	16	rpoC	SA0501	T1482A	D494E	RNA polymerase beta-prime chain	DNA/RNA polymerase
	JMUB1311	89	0.19	JMUB1311-1	3	vraT	SA1702	C374T	T125I	Conserved hypothetical protein	Membrane protein associated with glycopeptide resistance
C6	JMUB1972	59	1	JMUB1972-1	3	HP10	SA2091	C651T	I217I	Hypothetical protein	Unknown function
				JMUB1972-2	12	rpoC	SA0501	G3190A	V1064I	RNA polymerase beta-prime chain	DNA/RNA polymerase
				JMUB1972-3	12	rpoC	SA0501	C1244T	A415V	RNA polymerase beta-prime chain	DNA/RNA polymerase
				JMUB1972-4	24	rpoC	SA0501	A2295C,T2407A	L765F, Y803N	RNA polymerase beta-prime chain	DNA/RNA polymerase
				JMUB1972-5	48	rpoB	SA0500	G2783A	R928Q	RNA polymerase beta chain	DNA/RNA polymerase
	JMUB1976	59	1.5	JMUB1976-1	6	rpoC	SA0501	C2351T	T784I	RNA polymerase beta-prime chain	DNA/RNA polymerase
	JMUB1978	59	0.75	JMUB1978-1	6	clpX	SA1498	T182G	L61*	ATP-dependent Clp protease ATP-binding subunit ClpX	Protein quality control
						HP11	E8M03_07940	A61G	I21V	AAA family ATPase	Unknown function
	JMUB1979	59	0.5	JMUB1979-1	3	HP12	SA2481	G952A	A318T	conserved hypotehtical protein	Unknown function
						intergenic-6	between SA1269 (norB) and SA1267 (ebhA)	C37T	-	Quinolone resistance protein NorB/Extracellular matrix-binding protein EbhA	Intergenic region
				JMUB1979-2	64	clpX	SA1498	T207Ins	H70fs	ATP-dependent Clp protease ATP-binding subunit ClpX	Protein quality control
						HP13	E8M03_07915	A178G	M60V	Hypothetical protein	Unknown function
						ebhA	SA1267	G14762T	G4921V	Extracellular matrix-binding protein EbhA	Extracellular matrix protein
						HP12	SA2481	G952A	A318T	Conserved hypotehtical protein	Unknown function
						intergenic-6	between SA1269 (norB) and SA1267 (ebhA)	C37T	-	Quinolone resistance protein NorB/Extracellular matrix-binding protein EbhA	Intergenic region
C7	JMUB1280	121	0.5	JMUB1280-1	48	prs	SA0458	G169A	G57S	Ribose-phosphate pyrophosphokinase	Pentose phosphate pathway
						HP14	SA0975	A420Ins	V141fs	Conserved hypothetical protein	Unknown function
						mraZ	SA1021	T133C	L45L	Transcriptional regulator MraZ	Transcriptional regulator
	JMUB1281	121	1	JMUB1281-1	3	thrS	SA1506	C1487T	P496L	Threonine--tRNA ligase	tRNA systhesis
				JMUB1281-2	3	rpoB	SA0500	C1898T	S633L	RNA polymerase beta chain	DNA/RNA polymerase
						rpoC	SA0501	C2186T	P729L	RNA polymerase beta-prime chain	DNA/RNA polymerase
				JMUB1281-3	4	gltX	SA0486	AGA333-5Del	E114L	Glutamate--tRNA ligase	tRNA systhesis
				JMUB1281-4	8	clpP	SA0723	G5A	G2E	ATP-dependent Clp protease proteolytic subunit	Protein quality control
				JMUB1281-5	16	fruB	SA0654	C811T	Q271*	Fructose 1-phosphate kinase	Glycolysis
						HP15	SA1815	A265C	T89P	Hypothetical protein, similar to Na+-transporting ATP synthase	Unknown function
						sgtB	SA1691	C556T	Q186*	Monofunctional glycosyltransferase	Peptidoglycan biosynthesis
				JMUB1281-6	24	rpoB	SA0500	C1898T	S633L	RNA polymerase beta chain	DNA/RNA polymerase
				JMUB1281-7	32	guaA	SA0376	G1158A	V386V	GMP synthase	Purine biosynthesis pathway
				JMUB1281-8	256	guaA	SA0376	C973T	Q325*	GMP synthase	Purine biosynthesis pathway
	JMUB1286	121	1	JMUB1286-1	4	guaA	SA0376	G806A	G269D	GMP synthase	Purine biosynthesis pathway
				JMUB1286-2	24	hprT	SA0468	C308T	T103I	Hypoxanthine-guanine phosphoribosyltransferase	Purine biosynthesis pathway
	JMUB1288	121	0.5	JMUB1288-1	6	clpP	SA0723	TTAT184-7Del	L62fs	ATP-dependent Clp protease proteolytic subunit	Protein quality control
	JMUB1292	121	0.75	JMUB1292-1	6	rpoC	SA0501	T3191G	V1064G	RNA polymerase beta-prime chain	DNA/RNA polymerase
						dnaE	SA1525	T337A	F113I	DNA polymerase III subunit alpha	DNA/RNA polymerase
						intergenic-7	between SA0369 (tnp) and SA0531 (proP)	A121T	-	Transposase for IS1181/Putative proline/betaine transporter	Intergenic region
				JMUB1292-2	6	clpP	SA0723	C101G	S34*	ATP-dependent Clp protease proteolytic subunit	Protein quality control
						HP16	SA2095	G20C	G7A	Hypothetical protein, similar to D-octopine dehydrogenase	Unknown function
				JMUB1292-3	6	clpP	SA0723	C453A	N151K	ATP-dependent Clp protease proteolytic subunit	Protein quality control
						HP17	SA0330	T509C	I170T	Hypothetical protein, similar to ribosomal-protein-serine N-acetyltransferase	Unknown function
				JMUB1292-4	6	clpP	SA0723	C453A	N151K	ATP-dependent Clp protease proteolytic subunit	Protein quality control
						HP17	SA0330	T509C	I170T	Hypothetical protein, similar to ribosomal-protein-serine N-acetyltransferase	Unknown function
	JMUB1296	121	0.5	JMUB1296-1	12	prs	SA0458	C951A	S317R	Ribose-phosphate pyrophosphokinase	Pentose phosphate pathway
				JMUB1296-2	32	rpoB	SA0500	T1874A	I625N	RNA polymerase beta chain	DNA/RNA polymerase
						HP18	SA2318	C338T	A113V	Hypothetical protein, similar to L-serine dehydratase	Unknown function
				JMUB1296-3	48	rpoB	SA0500	T1874A	I625N	RNA polymerase beta chain	DNA/RNA polymerase
						HP18	SA2318	C338T	A113V	Hypothetical protein, similar to L-serine dehydratase	Unknown function
	JMUB1302	6217	1	JMUB1302-1	24	relSau	SA1460	C781T	Q261*	GTP pyrophosphokinase	(p)ppGpp synthase
	JMUB1303	121	0.25	JMUB1303-1	1.5	rpoB	SA0500	G812A	G271D	RNA polymerase beta chain	DNA/RNA polymerase
						intergenic-8	between SA1447and SA1446 (alaS)	G151T	-	between hypothetical protein, similar to deoxyribonuclease and hypothetical protein, similar to alanine--tRNA ligase	Intergenic region
				JMUB1303-2	8	prs	SA0458	A583C	T195P	Ribose-phosphate pyrophosphokinase	Pentose phosphate pathway
	JMUB1310	6217	0.5	JMUB1310-1	3	hprT	SA0468	G3A	M1I	Hypoxanthine-guanine phosphoribosyltransferase	Purine biosynthesis pathway
				JMUB1310-2	6	rpoC	SA0501	C2821T	R941C	RNA polymerase beta-prime chain	DNA/RNA polymerase
				JMUB1310-3	8	clpP	SA0723	C341A	A114E	ATP-dependent Clp protease proteolytic subunit	Protein quality control
				JMUB1310-4	8	rpoC	SA0501	G1480A	D494N	RNA polymerase beta-prime chain	DNA/RNA polymerase
				JMUB1310-5	12	relSau	SA1460	C982T	R328*	GTP pyrophosphokinase	(p)ppGpp synthase
				JMUB1310-6	16	tilS	SA0467	A1287C	G429G	tRNA(Ile)-lysidine synthase	tRNA systhesis
				JMUB1310-7	24	fbaA	SA1927	G22T	E8*	Fructose-bisphosphate aldolase	Glycolysis
				JMUB1310-8	24	yjbH	SA0860	A740Ins	I247fs	UPF0413 protein SA0860	Protein quality control
				JMUB1310-9	256	rpoB	SA0500	G2780A	G927D	RNA polymerase beta chain	DNA/RNA polymerase
	JMUB1312	121	1	JMUB1312-1	24	rpoC	SA0501	G1004A	R335H	RNA polymerase beta-prime chain	DNA/RNA polymerase
	JMUB1314	121	0.75	JMUB1314-1	4	clpX	SA1498	C977T	A326V	ATP-dependent Clp protease ATP-binding subunit ClpX	Protein quality control
				JMUB1314-2	48	lysS	SA0475	T1403G	I468S	Lysine--tRNA ligase	tRNA systhesis
	JMUB1316	121	0.75	JMUB1316-1	12	prs	SA0458	T674C	I225T	Ribose-phosphate pyrophosphokinase	Pentose phosphate pathway
				JMUB1316-2	48	rpoB	SA0500	C2908A	Q970K	RNA polymerase beta chain	DNA/RNA polymerase
