# Supplementary material for: Identification and characterization of mutations responsible for the β-lactam resistance in oxacillin-susceptible mecA-positive Staphylococcus aureus
Source: Sci Rep. 2020 Oct 9;10:16907. doi: 10.1038/s41598-020-73796-5 (PMC7547103; doi:10.1038/s41598-020-73796-5)
Supplement: Supplementary file 4 — Supplementary Table S4. [file 41598_2020_73796_MOESM4_ESM.xlsx]

## Sheet: Sheet1
TABLE S4 Co-upregulated and -downregulated genes in the oxacillin-reduced susceptibility mutants
			Fold change (log2)
			wild type	JMUB217-7		JMUB217-11		JMUB217-18		JMUB217-20		JMUB217-22
				(RpiAA64E)		(RpoCP358L)		(RpoCV488G, K673N)		(RpoBV1016E, H1042Q)		(RpoBQ645H)
				OXA = 4 mg/ml		OXA = 4 mg/ml		OXA = 24 mg/ml		OXA = 24 mg/ml		OXA = 36 mg/ml
locus tag	gene	product	+OXA	free	+OXA	free	+OXA	free	+OXA	free	+OXA	free	+OXA
Upregulated in five mutants in the absence of OXA
JMUB217_0190		Maltose/maltodextrin transport permease homologu e	0.598179	4.11782	3.31894	2.23255	1.73152	2.4116	1.98038	2.30377	1.63835	1.14706	0.849258
JMUB217_0269		hypothetical protein	2.21674	1.3877	1.31775	2.17481	2.097	2.38513	1.96034	1.54408	1.00278	1.45747	1.43151
JMUB217_0345		phage protein	-0.992709	1.54443	1.28533	1.47437	0.269181	1.19249	0.0534476	1.99976	1.96325	2.71554	1.19272
JMUB217_0682		NADH-ubiquinone oxidoreductase	1.00729	2.45697	0.825902	2.05933	0.532215	1.70706	1.79041	2.99976	2.25276	3.06701	2.50306
JMUB217_0684		Putative antiporter subunit mnhE2	1.94589	1.7789	1.73279	2.13733	1.53222	1.84456	2.71641	2.54408	2.31689	2.50141	2.75832
JMUB217_1361	trpE	Anthranilate synthase component I TrpE	-1.31464	1.59447	-0.911064	2.65494	-2.37468	3.70706	-0.853443	3.2827	1.27876	3.41827	1.47486
JMUB217_1362	trpG	Anthranilate synthase component II	1.42233	2.7789	1.8259	4.74739	-0.0527471	5.29202	0.468485	5.77235	3.37829	5.71554	4.13383
JMUB217_1363	trpD	Anthranilate phosphoribosyltransferase	-0.0922444	2.17943	0.825902	3.52167	-1.37468	4.99394	0.953912	4.62425	3.27876	4.20096	3.76609
JMUB217_1365	trpF	N-(5'-phosphoribosyl)anthranilate isomerase	-0.577671	2.15741		3.74739		5.26777	2.27584	5.15627	4.43718	4.10548	4.71879
JMUB217_1366	trpB	Tryptophan synthase beta chain	0.00729122	1.872	-0.437133	2.47437	-1.05275	4.69499	2.40708	5.38443	4.46575	3.6563	4.3082
JMUB217_1384	bcrB	Bacitracin resistance transporter BcrB	2.22968	1.30496	2.36195	2.09104	2.62532	2.23313	1.73152	1.79331	1.64133	2.26355	1.58449
JMUB217_1576		hypothetical protein	0.270326	1.04193	1.6739	1.21133	1.91073	1.76364	2.05345	2.88729	2.14383	2.91067	2.96164
JMUB217_2238	sspC	Small integral membrane protein-like protein	2.88176	2.73707	3.10601	3.16951	1.94725	1.03721	1.74859	3.33537	2.86862	3.27902	3.32647
Upregulated in JMUB217-7 (RpiAA64E), JMUB217-11 (RpoCP358L), JMUB217-18 (RpoCV488G, K673N) in the absence of OXA
JMUB217_2610	crtN	Dehydrosqualene desaturase	-0.690371	1.0938	0.0777739	1.97048	0.77472	1.33421	0.460122	0.50765	0.05914	0.802307	0.721565
Upregulated in JMUB217-7 (RpiAA64E), JMUB217-20 (RpoBV1016E, H1042Q), JMUB217-22 (RpoBQ645H) in the absence of OXA
JMUB217_1670	hrcA	Heat-inducible transcription repressor HrcA	1.35054	1.20509	2.1023	0.718605	1.50868	0.898303	1.6768	1.07703	1.52046	1.30805	1.53832
JMUB217_2397		hypothetical protein	2.42233	2.26432	1.41086	0.474368	2.75461	-0.614869	-0.531515	3.32169	1.11526	2.17949	3.19272
Upregulated in JMUB217-11 (RpoCP358L), JMUB217-18 (RpoCV488G, K673N), JMUB217-20 (RpoBV1016E, H1042Q), JMUB217-22 (RpoBQ645H) in the absence of OXA
JMUB217_0083		hypothetical protein	0.422329	0.456967	0.825902	2.69676	2.11718	1.70706	0.468485	2.32169	0.378291	2.17949	2.13383
JMUB217_0093	spa	Immunoglobulin G binding protein A precursor	-0.480374	-1.44574	-2.0154	6.93304	6.96626	5.48634	4.43024	2.65387	2.38387	1.53458	1.87414
JMUB217_0116	sodA	Superoxide dismutase [Mn/Fe]	0.614974	-0.543033	-0.659525	2.69676	2.26918	1.48467	1.83106	1.73673	1.1559	2.66491	1.62415
JMUB217_0254		hypothetical protein	-1.19434	-1.74467	-1.37573	1.22382	0.97828	1.69446	0.337241	1.28356	-0.0863772	1.0205	0.175048
JMUB217_0255		hypothetical protein	-1.48456	-0.990492	-1.75906	1.56748	1.04036	1.60752	-0.116477	1.23583	-1.11356	1.63717	-0.500047
JMUB217_0256		hypothetical protein	-1.18648	-0.85906	-1.01737	2.95302	2.04442	2.45439	1.30593	2.34825	0.695481	2.4582	1.65704
JMUB217_0259	esaA	Protein esaA	-0.583876	-0.652332	-0.689556	1.54878	1.86934	1.87188	1.66229	2.02229	0.755691	1.05136	0.684677
JMUB217_0262	essB	Protein essB	-1.47076	-0.543033	-0.482221	1.78888	1.8014	2.07701	1.2599	2.1573	0.414817	1.73455	0.903706
JMUB217_0263	essC	Protein EssC	-0.640213	-0.279999	-0.227538	2.05446	2.14508	2.43666	2.43308	2.60594	1.96034	2.13419	1.70512
JMUB217_0266		hypothetical protein	0.536285	0.0615584	0.404261	1.29949	1.68224	1.62994	1.60059	1.64283	1.04645	1.10236	0.898197
JMUB217_0364		Similar to bacterial luciferase family protein	0.559832	0.889926	0.896291	1.21133	1.21029	1.64817	1.60599	2.15896	1.68085	1.58002	1.35622
JMUB217_0440		MafB-like protein	0.199936	-0.649948	-1.1741	2.4219	1.30982	1.62217	0.468485	1.58473	0.307902	1.57376	1.35622
JMUB217_0441	apr	Peptidase, S8/S53 family	-0.37122	-1.07355	-0.55261	2.59836	1.56874	1.20825	-0.231955	1.20621	-0.206671	1.54943	1.34028
JMUB217_0477		hypothetical protein	-0.355279	0.872005	1.04829	2.25864	2.00615	1.50061	1.05345	1.4148	-0.791634	1.59452	1.9181
JMUB217_0478		hypothetical protein	0.940177	0.697975	1.53639	2.31262	2.35819	1.44926	1.81641	1.82573	1.63768	2.13959	2.08943
JMUB217_0479		hypothetical protein	-0.0736288	0.355087	0.629504	1.49606	1.70505	1.0384	1.03585	1.27007	0.369521	1.21319	1.26934
JMUB217_0709		phosphotransferase mannnose-specific family component IIA	0.422329	0.456967	1.20441	1.02691	0.947253	1.64817	2.73152	2.4148	2.17184	2.20805	2.10958
JMUB217_0748		Putative di-and tricarboxylate transporter	-0.45214	0.230196	-0.0247208	1.94094	2.11426	1.39819	1.11339	1.08465	1.63402	1.20548	1.49202
JMUB217_0947	glpQ	Glycerophosphoryl diester phosphodiesterase	-0.484562	-1.05761	-0.993526	1.88941	1.24982	1.98604	0.987859	2.52472	1.01572	2.95348	1.79172
JMUB217_2092		Similar to DNA mismatch repair protein MutS	-0.766705	-0.309834	-0.225629	2.16504	1.39049	1.26649	0.159157	1.1365	-0.311641	1.33301	0.523328
JMUB217_2210	arg	Arginase	0.848593	0.314948	0.14783	1.53326	0.647693	1.29202	0.168925	1.68159	0.185646	1.31699	0.991806
JMUB217_2317	moeA	Molybdopterin molybdenumtransferase	0.127585	0.325723	0.233077	1.06628	1.89942	1.05139	1.45272	1.11041	1.2005	1.11535	1.37845
JMUB217_2320	moeB	Molybdopterin biosynthesis protein	0.216745	0.129392	0.410864	1.22926	1.64074	1.35092	1.78137	1.24769	0.91227	1.27962	1.00007
JMUB217_2323	modA	Molybdate-binding protein	0.481222	-0.320641	0.995827	1.82801	2.29303	1.88763	1.46849	1.18739	0.793329	1.15524	1.4717
JMUB217_2375	hutU	Urocanate hydratase	-0.666939	0.170663	-1.81795	2.44031	1.29208	1.0632	-0.474931	1.99495	2.12675	2.13256	2.36033
JMUB217_2389		Sodium/glutamate symporter	0.521864	-0.350388	0.188472	1.66701	0.461826	1.7477	1.98306	2.36233	-0.0140264	1.50963	-0.351601
JMUB217_2544	sasG	surface protein G	0.391955	0.264322	0.913364	2.00488	1.88585	4.1489	4.74771	2.22216	2.00278	1.44252	1.22129
JMUB217_2580		Putative beta-subunit of L-serine dehydratase	2.76472	0.89754	1.41086	1.72591	0.724861	2.22163	0.983058	1.51434	0.307902	1.69406	1.32647
JMUB217_2676		Putative two-component sensor histidine kinase	0.945891	0.0419296	0.633257	1.47437	1.3048	1.33933	1.46849	1.39208	0.747525	1.24987	0.678146
Upregulated in JMUB217-7 (RpiAA64E) in the absence of OXA
JMUB217_0349		phage-like protein	-0.882526	1.50759	-0.106984	0.541482	-0.445064	-0.422223	-1.11648	0.481915	0.686413	0.635165	-0.115534
JMUB217_0372		PTS family porter component IIA	0.100401	1.30496	1.59144	0.65494	1.01764	0.233128	0.146557	0.950854	0.0563629	-0.142443	-0.451137
JMUB217_0373		hypothetical protein	-0.308855	1.82002	2.09832	0.781153	1.1268	0.724338	0.536389	-0.232318	-0.826823	-0.15116	-0.770894
JMUB217_0418		Putative phosphoglycerate mutase Gpm3p	1.22968	1.9164	0.410864	0.474368	-1.05275	0.385131		-0.000236393	0.793329	-2.14244	1.13383
JMUB217_0506	treP	PTS system trehalose-specific EIIBC component	0.478912	2.42782	3.15071	0.0784394	0.161378	0.0632034	-0.420484	0.665763	-0.265565	-0.0997986	0.262559
JMUB217_0507		Alpha-glucosidase	-0.818679	2.06031	2.35428	0.0469468	0.0541681	-0.0673808	-0.144492	0.26895	-0.585183	-0.199026	-0.370217
JMUB217_1133	sdhC	Succinate dehydrogenase cytochrome b-558	0.216192	1.03373	0.986259	0.966978	0.750515	0.393282	0.349257	-0.00706412	-0.551255	0.0805332	-0.0274408
JMUB217_1420		hypothetical protein	0.288028	1.04193	0.503973	0.701333	0.338043	0.141206	0.186085	-0.349132	-0.0838147	-0.276744	0.0682371
JMUB217_1569		hypothetical protein	0.945891	1.28986	1.1113	0.9338	1.07654	0.192486	1.05345	-0.0616369	0.700219	0.7402	1.26311
JMUB217_1595	malR	Maltose operon transcriptional repressor	-0.288165	2.18791	2.50147	0.626371	0.23676	0.641471	-0.00100022	0.584726	-0.676157	-0.224905	-0.178119
JMUB217_1813	acuA	Acetoin dehydrogenase homolog	0.0323822	1.06702	0.577974	0.341918	-0.715712	0.0440945	-0.457514	0.894794	0.130364	0.94948	0.586338
JMUB217_2078		hypothetical protein	0.837366	1.14502	1.65598	-0.958591	-0.63771	-1.19983	-1.11648	-1.17016	-0.0546684	0.494987	0.805203
JMUB217_2080	agrB	Accessory gene regulator protein B	2.17278	1.02078	2.26224	0.461713	1.10099	0.340344	1.25682	0.184776	0.919909	0.533067	0.853042
JMUB217_2245	lacE	PTS system, lactose-specific IIBC component	0.147214	1.14295	0.916512	-0.931405	-0.474379	-0.107456	0.224312	-0.245894	0.167133	-1.70688	-0.837943
JMUB217_2455		hypothetical protein	1.63178	1.04193	1.58079	0.474368	0.269181	-0.614869	-0.209587	-0.000236393	-0.884743	0.105485	0.406844
JMUB217_2466	hlgA	Gamma-hemolysin component A, HlgA	1.74263	1.40932	2.39859	-3.99324	-4.35043	0.967374	2.12758	-1.14591	1.46271	-3.2525	-1.82071
JMUB217_2467	hlgC	Gamma-hemolysin component C	1.09436	1.31284	1.64913	-3.13106	-3.61753	-0.127991	1.37673	-1.37739	0.963254	-3.36145	-2.20857
JMUB217_2468	hlgB	Gamma-hemolysin component B	1.45451	1.42682	1.62237	-2.77356	-2.9381	-0.243886	1.2141	-1.28293	1.54218	-2.91232	-1.81992
JMUB217_2553	gntK	Gluconokinase	-1.31464	1.86839	1.14783	0.815405	-1.88925	0.0988273	-1.47493	0.0188724	-1.85053	-1.00494	-1.80959
JMUB217_2554	gntR	Gluconate operon transcriptional repressor	-1.57767	1.89437	0.825902	-0.110594		-0.0299061	-0.531515	0.151767	-0.984279	-1.55748	-1.33566
Upregulated in JMUB217-11 (RpoCP358L), JMUB217-18 (RpoCV488G, K673N) in the absence of OXA
JMUB217_0267		hypothetical protein	1.42233	0.547165	1.79057	1.87772	1.98174	1.4533	2.29565	0.903548	0.453842	0.892045	0.501557
JMUB217_0277		putative lipoprotein	-0.577671	0.264322	0.633257	1.34884	0.269181	1.38513		-0.000236393	-2.20667	0.0274821	-1.45114
JMUB217_0718	vraF	ABC transporter, ATP-binding protein	0.214524	-1.20015	0.437976	1.02904	1.72241	1.00486	1.37772	0.952067	0.530294	0.320184	0.875475
JMUB217_2186	deoC2	Deoxyribose-phosphate aldolase 2	0.0622269	0.314266	0.186824	1.34884	1.54533	1.02186	1.11471	0.602187	0.693616	0.599947	0.707767
JMUB217_2611		Phytoene/squalene synthetase	-0.73379	0.998113	0.0950882	2.237	0.695274	1.47911	0.600935	0.386787	0.129978	0.99422	0.800679
Upregulated in JMUB217-20 (RpoBV1016E, H1042Q), JMUB217-22 (RpoBQ645H) in the absence of OXA
JMUB217_0025		5'-nucleotidase	-0.601387	-0.762814	-1.0538	0.714572	0.495153	0.933032	0.672844	1.56366	0.984012	1.52258	0.923146
JMUB217_0108		hypothetical protein	-1.31464	0.304964	-0.496027	0.889406	-2.37468	-0.351834	-1.85344	1.18034	-0.943637	1.34298	0.474862
JMUB217_0117		hypothetical protein	2.62992	0.193933	1.38778	0.676997	2.61022	0.577777	2.56802	2.94284	2.91671	1.70603	3.00047
JMUB217_0184		gamma-glutamyltranspeptidase	0.935398	0.314948	-0.204472	-0.486104	-0.352307	0.292022	1.07335	1.51634	1.48449	1.04738	0.935444
JMUB217_0206		Acetyl-CoA acyltransferase	-0.65362	-1.82844	-3.13757	-0.936565	1.33428	-0.99338	-1.49499	2.21155	0.793329	1.62744	2.11833
JMUB217_0207		Putative=3-hydroxyacyl-CoA dehydrogenase FadB	-0.480995	-0.843692	-0.99942	0.339719	1.55114	-0.65837	-0.489287	2.59264	1.24364	2.61931	2.89417
JMUB217_0208		Glutaryl-CoA dehydrogenase	-1.08787	-0.010159	-0.000766819	0.82667	2.21284	-0.362102	-1.76418	3.09862	1.29402	3.05116	3.23268
JMUB217_0209		Putative acyl-CoA synthetase FadE	-0.410215	0.1211	0.178573	0.749681	2.40467	-0.0826475	-0.344429	3.50748	1.01889	3.28124	3.14671
JMUB217_0244	rbsK	Probable ribokinase	-1.29896	-0.0308268	-0.645404	-0.649014	-1.59117	0.00898296	-0.292327	1.47275	0.839871	1.46985	0.318565
JMUB217_0245	rbsD	D-ribose pyranase	-1.41417	-0.794572	-1.11751	-0.432523	-1.88925	-0.258725	-0.268481	1.3101	0.608904	1.44252	0.444166
JMUB217_0246		Putative ribose uptake protein rbsU	-1.53282	-0.242524	-1.2521	-0.84756	-1.71571	-0.512299	0.0483766	1.07376	0.800902	1.20656	0.17868
JMUB217_0394		Probable acetyl-CoA acyltransferase	0.971028	-0.468265	0.153956	-0.807202	-0.321934	0.949484	1.35684	1.73058	1.89695	1.43739	1.71708
JMUB217_0426		Proton/sodium-glutamate symport protein	0.0635703	-0.952146	-0.879742	-1.92688	-1.29106	0.521015	0.401654	1.50122	1.40185	1.1201	1.14074
JMUB217_0443		Hypothetical protein	-0.00938752	-0.271731	-0.508517	-0.79865	-1.00384	0.52715	1.10236	1.42718	1.08509	1.20903	0.746164
JMUB217_0652		hypothetical protein	-1.16263	-0.127995	0.048294	0.474368	-0.63771	0.607524	0.690877	1.22216	-0.791634	1.02748	0.548863
JMUB217_0686		Monovalent cation/H+ antiporter subunit G	1.53781	-0.543033	0.240939	-0.110594	-0.63771	0.800169	-0.116477	1.53028	1.90881	1.17949	1.35622
JMUB217_0744	mgrA	HTH-type transcriptional regulator mgrA	2.27477	0.094397	1.04829	-0.110594	-0.63771	0.215206	1.20545	1.28927	2.08284	1.64183	2.27376
JMUB217_0869		hypothetical protein	0.144795	0.382966	0.311328	0.959795	1.05159	0.648166	0.0534476	1.43272	0.329381	1.13554	0.811897
JMUB217_0876	nuc	Thermonuclease	-1.33951	-3.02108	-2.4595	-0.110594	-0.208866	0.800169	0.0899734	1.55566	1.13728	2.4609	1.24074
JMUB217_0887		hypothetical protein	1.69796	0.0163945	1.57797	0.341918	0.284288	-0.540868	0.468485	1.70603	1.03725	1.26784	1.68464
JMUB217_0969	atpF	MHC class II analog protein	-0.577671	-1.28	-0.911064	-1.43252	-2.37468	-1.9368	-0.853443	1.09287	0.0563629	1.82103	1.03429
JMUB217_1029		1,4-dihydroxy-2-naphthodate octaprenyltransferase	0.72552	-0.71587	0.100524	-0.572938	-0.649391	0.560218	0.81807	1.49952	0.497344	1.558	0.965354
JMUB217_1049		bacterial Ig-like domain family protein	2.44786	0.350052	0.718986	-0.596021	1.04679	-0.422223	1.24609	2.8169	0.793329	1.72263	1.6484
JMUB217_1089	potD	Spermidine/putrescine-binding protein homolog	1.55065	0.569861	0.739487	0.204608	1.21448	0.816848	1.15074	1.26	1.14842	1.26102	1.36339
JMUB217_1112		UPF0348 protein NWMN_0989	0.544319	0.456967	0.692635	0.445799	0.503646	0.821231	0.62895	1.51716	0.75026	1.37001	0.651225
JMUB217_1394		Resolvase/integrase Bin	0.971222	-0.168637	0.280467	-0.165042	0.777328	0.800169	1.66779	1.51789	1.51417	1.23195	1.56216
JMUB217_1398		Transposase for IS431	5.74966	-1.28	4.79399	-0.84756	4.97847	-0.936797	5.87448	1.48519	5.65131	1.53563	5.58559
JMUB217_1408	lysC	Aspartokinase	-0.113724	0.529723	0.522509	-1.26814	-0.210288	0.919468	1.5647	2.35772	1.5647	1.33943	1.47224
JMUB217_1494		Putative Thioredoxin reductase	0.824427	0.293468	0.0185467	-0.110594	-0.860102	0.899705	1.30499	1.62981	0.793329	1.25966	0.741508
JMUB217_1786		Alanine dehydrogenase	0.486023	-0.373108	-0.245991	-0.21443	0.308709	0.792635	1.16892	1.32968	1.35132	1.22679	1.43151
JMUB217_1985		hypothetical protein	0.933291	0.967929	1.11868	0.925029	0.834778	0.150666	0.846997	1.09287	1.25276	1.40599	1.61925
JMUB217_2047	blaR1	Beta-lactamase regulatory sensor-transducer BlaR1	4.59326	0.527356	4.9438	0.815405	3.57661	0.970094	4.66423	1.65512	4.45154	1.58002	4.79061
JMUB217_2055		Thioredoxin	0.498278	-0.360169	-0.0981496	-0.92773	-0.404219	-0.736859	-0.217406	1.15954	0.671338	1.02314	1.1849
JMUB217_2067		Staphylococcal complement inhibitor	3.21674	0.54443	2.31775	-1.11059	-1.05275	-0.0299061	2.11234	1.90665	3.11526	1.63892	1.95825
JMUB217_2176	rpoE	Probable DNA-directed RNA polymerase subunit delta	0.559832	-0.864961	-0.174098	0.506077	-0.500206	0.178681	0.146557	1.20835	0.530294	1.37693	1.3144
JMUB217_2178	coaW	Type II pantothenate kinase	1.21082	-0.00246456	0.951432	-0.400101	-0.704824	0.733055	0.816408	1.68329	0.977753	1.60758	1.54886
JMUB217_2297		hypothetical protein	1.00729	-0.543033	0.963405	-0.110594	0.625325	0.385131	0.468485	1.2628	0.278755	1.44252	1.61925
JMUB217_2309		Similar to transporter ybfD	1.32922	-1.54303	-0.589136	-1.11059	1.53222	0.385131	1.46849	2.22216	1.11526	1.61244	1.45575
JMUB217_2396		SA2142 protein	1.40322	0.0670205	0.101536	-0.0365939	1.05688	-0.540868	0.612875	1.85337	0.130364	1.11742	1.64079
JMUB217_2599		ferrous iron transporter B	1.2968	0.193933	1.17954	-1.69556	0.36229	0.215206	-1.11648	2.22216	-0.569242	1.71	1.1603
JMUB217_2650	ldhB	L-lactate dehydrogenase 2	-0.00735555	-1.45814	-0.896564	-0.540279	-1.05275	-0.301711	-0.290507	1.07085	1.36364	1.03716	1.10066
JMUB217_2706	sraP	Serine-rich adhesin for platelets	-0.577671	-1.54303		-0.110594	0.754608	-0.614869	0.0534476	1.80712	0.963254	1.38112	0.718788
JMUB217_2708		hypothetical protein	-0.296994	-0.572377	-0.348873	0.612752	1.49957	0.199386	-0.211525	1.066	0.335711	1.12422	0.324048
Downregulated in five mutants in the absence of OXA
JMUB217_0203		Glycerophosphoryl diester phosphodiesterase	-1.1371	-1.18046	-1.07456	-3.33299	-1.69018	-2.83726	-4.33887	-2.22263	-4.01403	-1.49037	-3.25849
JMUB217_0604		Aminoacylase	-1.31464	-2.35039	-1.39649	-1.33299	-2.37468	-2.74415		-2.71448	-3.01403	-1.9498	-2.25849
JMUB217_0694	tagA	Putative N-acetylmannosaminyltransferase	-1.87313	-1.83849	-2.34402	-3.28052	-3.80763	-1.78479	-4.2864	-1.4332	-2.3766	-1.50501	-3.20602
JMUB217_0779	recQ	Probable DNA helicase	-0.762703	-1.21046	-1.071	-1.86548	-1.80763	-1.61487	-2.58596	-1.19034	-1.12867	-1.02697	-1.13994
JMUB217_1037		HisC homolog	-0.523223	-1.15601	-0.516986	-2.22607	-2.05275	-2.99338	-2.64699	-2.11571	-4.32215	-2.45057	-3.24469
JMUB217_1187	pyrR	Bifunctional protein pyrR	-0.840706	-2.86496	-1.68867	-1.76956	-4.37468	-2.9368	-3.43841	-3.17016	-5.11356	-2.00494	-3.77307
JMUB217_1188	pyrP	NCS family uracil:cation symporter	-0.179122	-2.92446	-1.82618	-1.76267	-2.25584	-2.33733	-2.03159	-3.69099	-2.83603	-1.32059	-1.98246
JMUB217_1598		glyoxalase/bleomycin resistance protein/dioxygenase superfamily protein	-2.7476	-3.71296	-2.34402	-2.28052	-2.22267	-1.78479		-1.75512	-2.3766	-1.50501	-2.62106
JMUB217_1678		Competence protein ComEA	-1.7476	-1.54303	-1.53667	-2.28052	-4.22267	-1.46287	-2.70144	-2.4332	-2.79163	-2.50501	-3.29913
JMUB217_1869	metK	S-adenosylmethionine synthase	0.0847908	-1.38912	-0.684583	-1.24047	-0.661795	-1.99529	-2.06948	-2.5382	-2.63772	-1.59949	-1.65612
JMUB217_2395		hypothetical protein	0.0264	-1.86496	-1.11751	-1.29502	-0.173041	-1.0888	-2.59041	-1.52862	-3.85053	-1.7863	-2.09499
JMUB217_2486		Probable Na_antiporter homolog	-0.0113245	-1.08697	-0.745255	-1.41872	-1.27206	-1.90027	-1.86272	-2.28564	-3.17015	-1.65966	-2.50772
JMUB217_2728	hisI	Histidine biosynthesis bifunctional protein HisIE	-0.213618	-1.16864	-0.519595	-4.05813	-3.48571	-3.78479	-2.82697	-2.09216	-2.3177	-2.37377	-1.83099
JMUB217_2735	hisG	ATP phosphoribosyltransferase	-0.311938	-1.40406	-0.327904	-2.49887	-3.35856	-3.28325	-3.68532	-3.47597	-3.36048	-1.91774	-3.11952
JMUB217_2736		Putative ATP phosphoribosyltransferase regulatory subunit	-1.45021	-2.14548	-1.50474	-3.74867	-4.84282	-4.98991	-5.90655	-3.73785	-6.58171	-2.57888	-4.32368
Downregulated in JMUB217-7 (RpiAA64E), JMUB217-11 (RpoCP358L), JMUB217-18 (RpoCV488G, K673N) in the absence of OXA
JMUB217_0109	butA	Diacetyl reductase [(S)-acetoin forming]	0.492718	-1.05761	-0.911064	-1.2626	-0.674235	-1.9368	-1.04609	0.302326	0.719328	-0.879409	0.0342898
JMUB217_0427		hypothetical protein	-1.70105	-1.95021	-1.93491	-1.64901	-3.39852	-1.22368	-2.46225	-0.901226	-1.67798	-0.923433	-1.52389
JMUB217_0638		Integral membrane protein	-0.577671	-1.24347	-1.06718	-2.22607	-3.75319	-1.31531	-3.23195	-0.826207	-1.58518	-0.75542	-0.903649
JMUB217_0668		Periplasmic binding protein	-0.992709	-1.49864	-1.47366	-1.35571	-2.88282	-1.80751	-3.20959	0.0730126	-1.56282	-0.0656273	-1.14736
JMUB217_0791	sstA	Iron (Fe+3) ABC superfamily ATP binding cassette transporter, membrane protein	0.724891	-1.64257	0.919011	-1.21013	0.847717	-1.52176	-0.853443	0.595373	-0.943637	0.120591	0.101404
JMUB217_0812	prfB	Peptide chain release factor 2	-0.495209	-1.128	-0.598596	-1.32359	-2.26574	-1.47994	-2.88201	-0.642914	-0.834703	-0.128368	-0.465351
JMUB217_0899		Lipoprotein	0.518544	-1.70057	-0.388223	-1.26814	-0.910728	-1.88789	-1.06757	0.93186	0.979742	-0.167534	0.609745
JMUB217_1052	purK	N5-carboxyaminoimidazole ribonucleotide synthase	-1.05684	-1.31171	-1.23823	-1.17472	-0.875869	-1.33108	-0.197096	-0.823359	-0.730233	-0.326155	-0.59966
JMUB217_1198	gmk	Guanylate kinase	-0.299268	-1.08518	-0.741783	-1.22511	-1.45816	-1.93101	-1.38299	-0.656458	-1.46623	-0.437109	-0.616723
JMUB217_1249	frr	Ribosome-recycling factor	-0.790216	-1.11815	-1.194	-1.09097	-1.54213	-1.41238	-2.91398	-0.382706	-1.3521	-0.604347	-1.41214
JMUB217_1335	lexA	LexA repressor	0.114206	-1.43612	0.0323525	-2.22607	-1.75319	-1.73035		-0.115714	-1.32215	-0.319321	-0.244686
JMUB217_1584	fur	ferric uptake regulation protein	-0.0717803	-1.18689	-1.06307	-2.43252	-1.6966	-1.0888	-1.59041	0.145984	-1.32697	-0.855562	-0.986469
JMUB217_2010	ftnA	Ferritin	0.243991	-2.16194	-0.600363	-2.53686	-1.77857	-1.34069	-0.434218	0.558392	0.63385	0.276782	1.39406
JMUB217_2174		hypothetical protein	-1.31464	-1.86496	-0.174098	-2.43252	-2.37468	-1.9368	-1.85344	-0.0997721	-1.5286	-0.0049394	-0.60314
JMUB217_2251		Regulatory protein DeoR	-1.49521	-2.30857	-2.26156	-2.61309	-1.14021	-1.11737	-1.03402	-0.585199	-1.48678	-0.644943	-0.631709
JMUB217_2462	gpmA	2,3-bisphosphoglycerate-dependent phosphoglycerate mutase	-0.440983	-1.01597	-1.41755	-1.44151	-1.40638	-1.0878	-1.19001	-0.208757	-1.1282	-0.685457	-0.663113
JMUB217_2490	panE	2-dehydropantoate=2-reductase	-1.08017	-1.93006	-1.56112	-1.49762	-1.23332	-2.11737	-1.03402	0.0552587	-0.539247	-0.501985	-0.631709
JMUB217_2491		Integral membrane efflux protein	-0.608698	-1.57406	-0.774491	-1.57772	-0.749355	-2.3621	-3.0861	-0.74747	-1.6738	-0.507207	-0.918263
JMUB217_2583		hypothetical protein	-0.636565	-1.1425	-0.730492	-1.43252	-1.78971	-2.45137	-2.59041	0.110795	-2.6806	-0.23171	-1.36707
JMUB217_2646	panC	Pantothenate synthetase	-0.874064	-1.22937	-0.963531	-1.78045	-2.22783	-1.18956	-1.7066	-0.401599	-0.893011	-0.288732	-0.586067
Downregulated in JMUB217-11 (RpoCP358L), JMUB217-18 (RpoCV488G, K673N), JMUB217-20 (RpoBV1016E, H1042Q), JMUB217-22 (RpoBQ645H) in the absence of OXA
JMUB217_0010		Amino acid permease	-1.10819	-0.970454	-1.65215	-1.58864	-4.33815	-2.57834	-4.81692	-2.8706	-5.49207	-2.96841	-3.92918
JMUB217_0363		Putative trimethylamine dehydrogenase	-0.964694	-0.723605	-0.676599	-1.25946	-1.47724	-3.70233	-4.20394	-2.79819	-2.55717	-1.52947	-2.47971
JMUB217_0412		hypothetical protein	1.8609	-0.621035	0.899902	-3.35852	-2.71571	-2.27783	0.127448	-2.24816	1.27332	-2.80541	-1.69906
JMUB217_0430	xprT	Xanthine phosphoribosyltransferase	-1.05572	-0.83748	-1.15207	-2.96304	-2.66008	-3.52176	-2.96892	-1.90713	-2.90711	-1.49239	-2.77307
JMUB217_0432	guaB	Inosine-5'-monophosphate dehydrogenase	-0.951473	-0.695141	-0.966201	-1.16345	-1.38319	-1.92178	-2.7005	-1.10423	-1.7992	-1.16623	-1.7042
JMUB217_0483		Putative cobalamin synthesis protein	1.37502	0.360752	0.229257	-5.06479	-4.00694	-4.56906	-3.48571	-4.5394	-2.57591	-3.77471	-2.9459
JMUB217_0499		hypothetical protein	-1.24064	-0.983606	-4.42203	-2.03659	-1.71571	-1.8628	-1.19448	-1.24816	-1.86964	-3.06844	-1.45114
JMUB217_0539	pth	Peptidyl-tRNA hydrolase	-0.484562	-0.864961	-1.1741	-2.21013	-4.95964	-1.52176	-4.43841	-2.03266	-2.30621	-1.87941	-1.77307
JMUB217_0540	mfd	Transcription-repair-coupling factor	-0.233913	-0.174008	-0.428104	-1.34164	-1.39422	-1.11199	-1.24495	-1.4319	-1.13721	-1.5004	-1.51057
JMUB217_0639		hypothetical protein	-1.08017	-0.501213	-1.1741	-1.3907	-2.14021	-1.11737	-1.81162	-1.76577	-2.12421	-1.14244	-1.07917
JMUB217_0665		hypothetical protein	-0.0301835	-0.436118	-0.704613	-1.22607	-0.945832	-2.31531	-3.23195	-2.70068	-2.90711	-2.52095	-2.15158
JMUB217_0712		SA0610 protein	-0.918708	-0.147104	-0.962594	-1.35852	-1.71571	-1.8628	-3.77944	-2.24816	-2.4546	-1.80541	-2.52914
JMUB217_0735		lipoprotein	-1.16263	-0.905603	-0.841523	-1.16504	-0.807635	-1.5624	-2.70144	-2.01816	-2.1542	-1.31237	-0.714171
JMUB217_0951		hypothetical protein	0.445788	-0.386307	0.0036887	-1.5819	-0.813559	-1.63872	-2.29233	-1.93097	-1.38252	-1.40075	-1.95561
JMUB217_0952	spsA	Inactive signal peptidase IA	0.276478	-0.719911	-0.0416481	-1.22607	-1.22962	-2.14538	-3.64699	-1.33144	-2.09976	-1.45057	-2.10718
JMUB217_1057	purF	Amidophosphoribosyltransferase	-1.3206	0.222239	-0.147545	-1.03659	-1.29011	-1.49083	-1.40747	-1.53688	-1.27528	-1.39568	-1.82653
JMUB217_1312	gLY1	Aromatic amino acid beta-eliminating lyase/threonine aldolase	0.644721	-0.127995	0.378443	-1.69556	-1.15228	-3.52176	-3.43841	-2.49209	-1.79163	-2.24198	-2.1881
JMUB217_1329		Gamma-aminobutyrate permease	-0.38619	-0.88842	-0.695335	-1.38672	-1.90261	-2.24714	-2.48571	-1.6914	-2.62481	-1.36328	-1.8569
JMUB217_1378		Transposase for IS431	-1.02666	-0.94693	-1.95651	-4.21493	-5.47901	-2.45617	-4.37282	-1.88218	-2.82558	-2.76135	-3.17696
JMUB217_1577	srrB	Sensor protein srrB	-0.31795	-0.386405	-0.349826	-1.37098	-1.09301	-1.15423	-1.36896	-1.33102	-1.14197	-1.04644	-0.579076
JMUB217_1701		Similar to caffeoyl-CoA O-methyltransferase	-0.639072	-0.95807	-0.759061	-3.69556	-3.63771	-3.19983	-3.11648	-2.5852	-3.79163	-1.55748	-2.45114
JMUB217_1800	serA	D-3-phosphoglycerate dehydrogenase	-0.684586	-0.706532	-0.733526	-1.91795	-2.53817	-1.61487	-2.01694	-1.07063	-3.42906	-1.36484	-2.55805
JMUB217_1808	tyrS	Tyrosine--tRNA ligase	-0.550015	-0.936514	-1.14644	-1.6588	-2.08094	-2.30603	-3.1072	-1.55754	-2.57591	-1.47605	-2.02682
JMUB217_1915		hypothetical protein	-0.857779	-0.723605	-0.80213	-4.19806	-1.81828	-2.11737	-3.61898	-1.50274	-4.29413	-2.42255	-3.21667
JMUB217_2165		Similar to protoporphyrinogen oxidase	-0.471472	-0.944774	-0.836229	-1.32632	-1.31578	-2.39248	-1.30912	-1.31218	-2.01904	-1.46688	-2.17812
JMUB217_2344		Similar to Na_antiporter	-1.10819	-0.99977	-1.65215	-2.09832	-2.65633	-2.35595	-3.11648	-2.06325	-2.98957	-1.43916	-2.05941
JMUB217_2360		Transport protein	0.0580793	-0.771705	-0.271286	-1.13428	-0.880214	-1.66751	-1.74922	-1.3395	-2.22084	-1.27011	-1.63642
JMUB217_2481		Similar to bicyclomycin resistance protein TcaB	-0.176848	-0.834637	-0.344023	-1.48534	-1.58221	-2.70233	-3.46697	-2.67266	-3.14213	-2.22991	-2.26558
JMUB217_2522		Similar to aminobenzoyl-glutamate transport protein	0.0694477	-0.324534	-0.210857	-1.93162	-1.27817	-2.2839	-2.59647	-2.17016	-1.47516	-1.24587	-0.687204
JMUB217_2550	fnbA	Fibronectin binding protein FnbA	1.44981	-0.378402	0.841669	-1.44846	-1.75319	-1.87474	-1.64699	-2.0486	-0.907111	-1.62787	-1.82965
JMUB217_2729	hisF	Imidazole glycerol phosphate synthase subunit HisF	-0.149172	-0.850011	-0.26081	-3.1595	-3.10166	-2.35183	-2.97897	-1.72391	-2.13628	-2.01591	-2.0093
JMUB217_2730	hisA	1-(5-phosphoribosyl)-5-[(5- phosphoribosylamino)met hylideneamino]=imidazole-4-carboxamide isomerase	-0.312081	-0.581922	-0.0492072	-3.41726	-2.96348	-2.84753	-3.38566	-1.873	-2.335	-1.83905	-1.9723
JMUB217_2731	hisH	Imidazole glycerol phosphate synthase subunit HisH	-0.193406	-0.670268	-0.0400055	-2.91795	-2.99761	-3.0743	-3.21334	-1.994	-2.22553	-1.98296	-2.10321
JMUB217_2732	hisB	Imidazoleglycerol-phosphate dehydratase	-0.586035	-0.768208	-0.304946	-2.73787	-3.31745	-2.29461	-3.64422	-2.23847	-2.47137	-1.97716	-2.49345
JMUB217_2733		hypothetical protein	-0.311206	-0.732149	-0.386905	-2.97684	-3.21856	-2.81815	-3.02853	-2.0939	-2.04317	-1.9716	-2.37097
JMUB217_2734	hisD	Histidinol dehydrogenase	-0.626034	-0.876901	-0.480259	-2.73086	-3.56054	-2.98516	-3.90181	-2.35964	-3.25503	-1.80726	-2.87998
Downregulated in JMUB217-7 (RpiAA64E) in the absence of OXA
JMUB217_0009	serS	Serine--tRNA ligase	-0.790665	-1.30857	-1.14608	-0.738626	-0.36762	-0.380403	-1.39659	0.0643039	-0.324508	-0.229906	-0.240919
JMUB217_0093	spa	Immunoglobulin G binding protein A precursor	-0.480374	-1.44574	-2.0154	6.93304	6.96626	5.48634	4.43024	2.65387	2.38387	1.53458	1.87414
JMUB217_0096	sirB	Lipoprotein	-0.577671	-1.86496	-2.49603	-0.558053	-0.959638	0.178681	-1.11648	0.755838	-0.65413	0.0381293	-1.0361
JMUB217_0118		Regulatory protein GntR HTH	0.204737	-1.18689	-0.496027	-0.0540109	0.0582842	-0.558285	0.0725564	0.414801	-0.326966	0.213701	-0.164256
JMUB217_0176	hsdR	Type-1 restriction enzyme R protein	-0.959542	-1.24138	-1.55597	0.411508	-0.221624	0.376719	-0.870317	0.635995	-1.20667	0.107249	-0.663083
JMUB217_0200	pflB	Formate acetyltransferase	0.204149	-1.60333	-1.91953	-0.609584	-0.528085	0.280162	0.679989	-0.0257715	3.44828	0.584363	2.97375
JMUB217_0206		Acetyl-CoA acyltransferase	-0.65362	-1.82844	-3.13757	-0.936565	1.33428	-0.99338	-1.49499	2.21155	0.793329	1.62744	2.11833
JMUB217_0216	lctE	L-lactate dehydrogenase	1.34236	-1.78919	-1.57351	-0.95013	-0.943813	-0.906472	1.14774	-0.370912	3.48029	1.38071	3.48639
JMUB217_0222	gatC	Probable PTS galactitol-specific enzyme IIC comp onent	-0.867178	-2.4175	-2.04857	0.599899	-1.19025	0.62614	-1.40598	0.203297	-0.858748	-0.601875	-0.325606
JMUB217_0253		Similar to ABC transporter ATP-binding protein	-2.16263	-3.128	-2.75906	-0.695557	-1.05275	-0.614869		-0.000236393	-1.79163	-0.267974	-0.228745
JMUB217_0254		hypothetical protein	-1.19434	-1.74467	-1.37573	1.22382	0.97828	1.69446	0.337241	1.28356	-0.0863772	1.0205	0.175048
JMUB217_0265		hypothetical protein	-1.49521	-1.17106	-1.93963	-0.110594	0.667145	0.385131	0.840454	0.999764	0.406305	-0.0204524	-0.0467468
JMUB217_0283		hypothetical protein	-1.7653	-1.57866	-2.53165	-0.00871484	-2.08837	-0.724493	-0.801604	0.812137	-1.75687	1.0469	-1.16483
JMUB217_0295		Nucleoside recognition domain protein	-0.329744	-1.95807	-1.58914	2.13733	1.11718	0.192486	-0.531515	1.4148	1.40804	1.06701	1.30375
JMUB217_0296	lip2	Lipase 2	0.368521	-1.11757	-1.07127	-0.251433	-0.0883948	0.451164	0.963127	-0.595705	0.103791	-0.44171	-0.541458
JMUB217_0551	folP	Dihydropteroate synthase	-1.69315	-1.07355	-0.935939	-0.538016	-1.09022	0.269654	-0.729454	-0.444336	-2.32215	-0.497108	-1.73654
JMUB217_0554	lysS	Lysine--tRNA ligase	-0.218001	-1.19015	-0.905282	-0.834582	-0.706687	-0.338856	-0.736629	-0.102257	-0.937855	-0.236712	-0.515564
JMUB217_0673		hypothetical protein	1.15929	-1.39103	2.04829	0.889406	0.099256	-0.784794	0.468485	0.888732	0.430758	0.641828	1.40131
JMUB217_0676		hypothetical protein	-1.35528	-1.80607	-0.437133	-0.888202	-0.63771	-0.0299061	-1.11648	-0.585199	-0.332202	-0.203843	0.133825
JMUB217_0718	vraF	ABC transporter, ATP-binding protein	0.214524	-1.20015	0.437976	1.02904	1.72241	1.00486	1.37772	0.952067	0.530294	0.320184	0.875475
JMUB217_0726		Probable transcriptional regulatory protein	-0.760535	-1.07737	-1.39649	-0.802472	-1.27514	0.122097	0.030364	0.892848	-0.139557	0.233424	0.460326
JMUB217_0727		hypothetical protein	0.100401	-1.86496		-0.432523	-0.0527471	0.0632034	0.146557	0.900228	-0.5286	-0.142443	0.474862
JMUB217_0741	uppP	Undecaprenyl-diphosphatase	-0.577671	-1.05205	-1.38355	-0.676192	-1.35531	-0.736859	-1.93361	0.375273	-0.892563	0.530747	-0.121432
JMUB217_0785		Di-tripeptide ABC transporter	-0.27039	-1.15002	-0.843453	-0.339072	-0.43893	-0.784794	-0.951418	-0.243012	-1.49618	-0.958018	-1.10895
JMUB217_0786	queF	NADPH-dependent=7-cyano-7-deazaguanine reductase	0.644721	-1.128	-1.34402	-0.695557	0.099256	0.537135	0.105915	-0.170161	-1.3766	-0.224905	-0.228745
JMUB217_0800		Similar to glycerate kinase	-0.348189	-1.15309	-0.944617	-0.881113	-1.10337	-0.0134179	-0.141568	0.766273	0.327665	0.459008	0.214444
JMUB217_0841		single-stranded DNA-binding protein	-0.523223	-1.24347	-0.967648	-0.811034	-0.846296	-0.855877	-1.64699	-0.378748	-1.32215	-0.0615229	-0.566614
JMUB217_0876	nuc	Thermonuclease	-1.33951	-3.02108	-2.4595	-0.110594	-0.208866	0.800169	0.0899734	1.55566	1.13728	2.4609	1.24074
JMUB217_0920	dltA	D-alanine--poly(phosphoribitol) ligase subunit 1	-0.0172418	-1.39215	-0.679877	0.235456	1.06143	1.77825	1.57138	1.59446	0.58212	0.850523	0.827484
JMUB217_0947	glpQ	Glycerophosphoryl diester phosphodiesterase	-0.484562	-1.05761	-0.993526	1.88941	1.24982	1.98604	0.987859	2.52472	1.01572	2.95348	1.79172
JMUB217_0985	trpS	Tryptophan--tRNA ligase	-0.735736	-1.16243	-0.702347	-0.658606	-1.24151	-0.883357	-1.559	-0.382382	-1.64919	-0.180365	-0.703324
JMUB217_0987		Adapter protein mecA	-0.497818	-1.11051	-1.05052	-0.98702	-0.766443	0.0425298	-0.365505	0.0114454	-0.641391	-0.412532	0.0242009
JMUB217_0991		bacterial-like globin family protein	-1.0371	-1.19511	-1.04857	0.130414	-0.927216	0.0956248	0.468485	0.203297	0.240788	0.0985652	-0.0036781
JMUB217_0992		hypothetical protein	-0.0801716	-1.04553	-0.174098	0.0498702	-0.43977	-0.00189168	-0.29705	0.0822258	-1.48678	0.0554965	-0.584404
JMUB217_1003		UPF0477 protein SAR0985	0.0503599	-1.73943	-0.707531	-0.722029	-0.0792193	-0.351834	0.272088	0.98217	-0.818106	0.0419816	0.251319
JMUB217_1050	folD	Bifunctional protein FolD	-0.464707	-1.03631	-1.2755	-0.0281323	0.467689	-0.00189168	-0.0156367	-0.0602185	-0.409612	-0.387314	-0.524794
JMUB217_1110		Similar to methyltransferase	-0.507282	-1.16452	-1.1741	-0.973091	-2.78971	0.586765	-0.268481	0.552305	-1.20667	-0.464371	-0.451137
JMUB217_1120	isdF	Probable heme-iron transport system permease protein IsdF	-2.0371	-1.09557	-1.46361	-0.248098	-1.70482	-0.614869	-2.99095	-0.459668	-1.6661	-0.353947	-1.66264
JMUB217_1156		C4-dicarboxylate anaerobic carrier	-0.834011	-1.11132	-1.20805	-0.582663	-1.15708	-0.95367	-0.95778	-0.339038	0.0394891	0.660111	0.361003
JMUB217_1354	mprF	Phosphatidylglycerol lysyltransferase	0.710276	-1.01434	-0.0703119	0.409055	1.79623	0.579549	0.916259	0.762513	0.0543907	0.229687	0.254388
JMUB217_1398		Transposase for IS431	5.74966	-1.28	4.79399	-0.84756	4.97847	-0.936797	5.87448	1.48519	5.65131	1.53563	5.58559
JMUB217_1401	pstB	Phosphate import ATP-binding protein PstB	1.14815	-2.65851	-2.87454	0.276429	0.890669	0.684692	-0.0620296	1.10668	-0.585183	-0.319321	-0.244686
JMUB217_1402		Similar to phosphate ABC transporter	1.38169	-2.39103	-2.34402	-0.473165	1.53222	1.73877	0.29856	1.4148	0.0828352	-0.405477	-0.16163
JMUB217_1449		hypothetical protein	0.791563	-1.32064	-0.299629	0.211334	0.449753	-0.392476	-0.794549	-0.0826986	-0.791634	-0.0269657	-0.281212
JMUB217_1470		Putative Asparaginyl-tRNA synthetase	-0.702216	-1.04373	-1.29864	-0.808325	-0.393784	-0.100295	-0.377344	0.266409	-0.707365	-0.333539	-0.341513
JMUB217_1641	sodA	Superoxide dismutase [Mn/Fe] 1	0.323644	-1.53116	-1.07059	0.525131	-0.00582602	-0.889876	-0.164976	0.578087	0.390165	1.09857	1.10573
JMUB217_1660		hypothetical protein	-0.167795	-1.05761	-1.01798	-0.539438	0.0658974	-0.989264	0.58713	0.079934	0.039085	-0.503542	0.00454241
JMUB217_1764	gapA2	Glyceraldehyde-3-phosphate dehydrogenase 2	-0.405092	-1.72095	-1.2989	-0.0330115	-0.745238	-0.1722	-1.47677	-0.00822918	-1.64043	0.468847	-0.483377
JMUB217_1769	phoR	Alkaline phosphatase synthesis sensor protein	-0.474294	-1.01696	-1.0254	0.520343	0.43268	0.441715	-0.459164	0.103141	-0.889698	-0.506191	-0.518644
JMUB217_1770	phoP	Alkaline phosphatase synthesis transcriptional regulatory protein	-1.26149	-1.19648	-1.76865	-0.28291	-0.76759	-0.209417	-1.24636	-0.144124	-1.33655	-0.498205	-0.895126
JMUB217_1811	fhs	Formate--tetrahydrofolate ligase	-0.530224	-1.01623	-1.04419	0.388549	0.42766	0.217945	-0.151992	0.445175	-0.159224	0.404006	-0.222494
JMUB217_1815	ccpA	Catabolite control protein A	0.412806	-1.0096	-0.640666	-0.729165	-0.671318	-0.540868	-0.271648	0.493303	-0.0199707	0.085363	0.377751
JMUB217_1842	rot	HTH-type transcriptional regulator rot	0.348328	-1.28	-0.688672	-0.110594	1.43268	1.52263	1.14656	1.99976	0.0563629	0.489825	1.41676
JMUB217_1862		MW1721 protein	-0.98043	-1.58051	-2.06718	-0.12921	-0.78356	-0.99338	-1.23195	-0.870601	-1.63409	-0.319321	-0.841722
JMUB217_1867		Plant metabolite dehydrogenase homolog	-0.336663	-1.49996	-0.896564	-0.154989	0.188261	0.0956248	-0.327982	0.692335	0.530294	0.383019	0.119179
JMUB217_1933		Sensor histidine kinase	-0.193007	-1.01252	-0.700167	-0.110594	-0.69911	0.738768	-0.309123	-0.469722	-1.3766	-0.381631	-1.1948
JMUB217_1934		hypothetical protein	0.0503599	-1.09557	-0.63353	-0.110594	-0.605288	-0.752372	-0.531515	0.164823	-1.85875	-0.110021	0.31825
JMUB217_1982		Putative multidrug export ATP-binding/permease protein SAOUHSC_02003	-0.699662	-1.66502	-1.29609	-0.735085	-0.618344	-0.0694344	-0.217406	0.0127027	-0.831162	-0.0299682	-0.2512
JMUB217_2025	purB	Adenylosuccinate lyase	-0.801255	-1.00157	-1.2324	0.469599	0.159406	-0.123333	-0.92294	-0.24341	-1.42194	-0.789427	-1.29557
JMUB217_2053		hypothetical protein	-0.215101	-1.02846	-0.027257	0.725907	0.269181	0.0372081	-0.168945	0.131008	-0.926564	0.259656	-0.558052
JMUB217_2114	sigB	RNA polymerase sigma factor	-1.24225	-1.02749	-0.885472	0.435109	-1.22752	-0.476485	-1.18083	-0.649549	-1.3069	0.802038	0.157831
JMUB217_2129	kdpE	KDP operon transcriptional regulatory protein	1.08529	-1.04053	0.370222	-0.59122	0.220271	0.272657	0.996223	0.979586	1.00018	0.39775	0.6532
JMUB217_2139	yidC	Membrane protein insertase YidC	-0.0109019	-1.206	-0.600024	-0.211681	-0.339845	-0.670151	-0.886358	-0.364357	-0.722795	-0.532389	-0.636055
JMUB217_2150	atpC	F0F1 ATP synthase subunit epsilon	-0.028778	-1.08847	-1.46955	-0.250772	0.0750085	-0.562401	-0.286402	0.034953	0.10453	-0.55748	-0.206025
JMUB217_2164		Translation factor	-0.729674	-1.1425	-0.911064	-0.754451	-1.60914	-0.936797	-2.00545	-0.447695	-1.32697	-0.786299	-1.48028
JMUB217_2221		ATP-binding protein Mrp-like protein	-0.162634	-1.07355	-1.28958	0.0634349	-0.0527471	0.309183	0.468485	0.843644	-0.0658089	0.0315865	0.133825
JMUB217_2254		2,5-diketo-D-gluconic acid reductase	-0.940241	-2.71296	-0.759061	0.304443	-0.900744	0.674638	-0.116477	-0.755124	-1.05467	-0.312368	-0.621062
JMUB217_2300		hypothetical protein	-1.95618	-1.33658	-1.1741	-0.110594	-1.8463	-0.105855	-2.4246	-0.0958141	-1.90711	-0.213526	-0.566614
JMUB217_2312	moaA	Molybdenum cofactor biosynthesis protein A	-0.190648	-1.18458	-0.704613	0.24786	0.36229	-0.440839	0.0899734	0.0601362	-0.0658089	-0.319321	-0.432759
JMUB217_2327		Similar to inosine-adenosine-guanosine-nucleoside hydrolase	-0.440168	-1.28	-0.833062	0.0699778	-0.315781	0.726168	0.316482	0.595373	-0.358675	0.664912	0.314398
JMUB217_2347		SA2097 protein	-0.577671	-1.86496	-2.49603	1.65494	-1.37468	-0.936797	0.146557	0.677836	0.0563629	2.29052	-0.313634
JMUB217_2374	hutI	Imidazolonepropionase	-1.18034	-1.50827	-2.36173	1.23229	0.520438	-0.650492	-0.889067	0.96414	1.07963	0.92627	1.55325
JMUB217_2385		hypothetical protein	-1.04333	-1.59366	-2.03208	0.70385	1.04347	-0.0134179	-1.58214	-0.121252	-1.36421	0.284978	-0.581198
JMUB217_2386		SA2132 protein	-1.07244	-1.2493	-1.95837	1.3446	0.825947	0.518398	-1.02628	0.548068	-1.57591	0.44252	-1.40533
JMUB217_2406	hssS	Heme sensor protein hssS	-0.791796	-1.15309	-1.22472	-0.576258	-1.21029	-0.565959	-0.930064	-0.157778	-0.742724	-0.445835	-0.554231
JMUB217_2430	gltT	Proton/sodium-glutamate symport protein	-0.206733	-1.00152	-0.881163	-0.579499	-1.07559	-0.982844	-1.02148	1.24888	-0.409061	0.332696	0.190603
JMUB217_2449		Similar to NirC protein	0.263631	-1.80607	-1.58914	-0.695557	-0.550247	-0.877903	-0.0290146	0.039292	0.456294	0.0799495	0.267681
JMUB217_2457	fmhA	FmhA protein	-0.534603	-1.3395	-0.896564	0.867379	0.546715	0.148092	-0.488446	0.674188	-0.496178	0.541083	-0.103214
JMUB217_2485		Amino acid ABC transporter homolog	0.279724	-1.03356	-0.0756947	0.567477	0.823264	0.175413	0.103488	0.894153	-0.721245	0.799105	0.353791
JMUB217_2561		Putative Lantibiotic transport ATP-binding protein	-0.830437	-2.02846	-1.98145	2.03625	1.81938	-0.515333	-0.815308	0.177302	0.0944981	1.0102	0.844796
JMUB217_2562		Putative Probable transmembrane protein smpB	0.00729122	-2.54303	-2.1741	2.31567	2.07654	0.192486	-0.209587	0.807119	0.493768	1.24987	1.13383
JMUB217_2571		Putative NAD(P)H-dependent quinone reductase	-0.925595	-1.76543	-0.0745627	0.78249	0.0467886	-0.252298	-0.753907	0.307886	-0.844101	0.750642	0.356218
JMUB217_2572	ddh	D-lactate dehydrogenase	-0.203276	-2.49057	-1.75906	-0.00750096	0.715927	-0.462865	-0.19894	0.566804	0.208366	-0.142443	0.748172
JMUB217_2602		hypothetical protein	0.814646	-2.54303	-0.00417342	-0.30324	-0.730819	0.385131	-1.53151	0.115241	-0.0367465	-0.442003	-1.28121
JMUB217_2649		Similar to alpha-acetolactate decarboxylase	-0.818679	-1.92154	-2.28958	-0.00367925	-0.583262	-0.99338	-1.23195	-0.0377111	-0.206671	-0.319321	0.0183482
JMUB217_2650	ldhB	L-lactate dehydrogenase 2	-0.00735555	-1.45814	-0.896564	-0.540279	-1.05275	-0.301711	-0.290507	1.07085	1.36364	1.03716	1.10066
JMUB217_2680		Putative Transcriptional regulator, MarR family	1.00729	-2.00246	-0.0485675	0.237329	0.0727838	0.0956248	0.468485	0.347687	-0.666103	0.44252	-0.0036781
JMUB217_2694	pmi	Mannose-6-phosphate isomerase	0.0771932	-1.29027	-1.40676	-0.857828	-0.478053	-0.92153	-0.131907	-0.0523249	-0.673797	0.00340794	-0.319225
JMUB217_2706	sraP	Serine-rich adhesin for platelets	-0.577671	-1.54303		-0.110594	0.754608	-0.614869	0.0534476	1.80712	0.963254	1.38112	0.718788
JMUB217_2712		lipoprotein	-1.22975	-1.4175	-0.826175	0.0149364	0.394712	-0.489338	0.468485	0.0428323	0.333897	0.20548	0.674394
JMUB217_2749		SA2486 protein	-0.00117035	-1.128	-0.962594	-0.0855035	0.0451003	0.552241	0.416955	1.38281	0.701906	0.919485	0.687516
Downregulated in JMUB217-11 (RpoCP358L), JMUB217-18 (RpoCV488G, K673N) in the absence of OXA
JMUB217_0153		hypothetical protein	0.0771932	0.224306	0.358776	-3.34326	-3.28541	-1.58449	-1.0861	0.414801	-0.0333399	0.642818	0.0817369
JMUB217_0154		hypothetical protein	-0.0717803	0.152961	0.300986	-2.75445	-3.23717	-1.0888	-1.59041	-0.206687	-0.565125	0.301164	-0.380748
JMUB217_0157		hypothetical protein	0.832205	0.737075	0.603509	-2.23988	-1.59707	-1.04371	-0.490873	1.09287	0.364485	0.573764	0.569327
JMUB217_0158		Putative cytosolic protein	0.685363	-0.543033	0.503973	-1.43252	-2.37468	-1.9368	-0.268481	0.900228	-0.943637	1.29052	0.870791
JMUB217_0339		phage minor structural GP20	-1.94024	1.16969	-0.437133	-1.11059	-1.90074	-1.19983	-2.11648	0.530278	-0.289134	1.37413	-0.0360996
JMUB217_0385		Dyp-type peroxidase family protein	-0.0846313	-0.168637	-0.607058	-2.54355	-1.10719	-2.78479	-0.826971	0.244876	-0.317703	-0.99044	-0.714171
JMUB217_0396	metE	5-methyltetrahydropteroyltriglutamate--homocyste in e=methyltransferase	0.0503599	-0.559521	-0.174098	-2.48256	-1.22678	-1.55074	-1.66902	-0.618366	-0.833213	-0.671137	-0.760822
JMUB217_0398		Putative cystathionine beta-lyase	-0.840706	0.331436	-0.951706	-1.69556	-2.63771	-1.61487	-1.53151	-0.170161	0.208366	-0.142443	-0.0360996
JMUB217_0423	ahpF	Alkyl hydroperoxide reductase subunit F	-0.26222	-0.678431	-0.660649	-1.47457	-0.977483	-1.23971	-0.596156	-0.194957	-0.320628	-0.677022	-0.609084
JMUB217_0424	ahpC	Alkyl hydroperoxide reductase subunit C	0.205231	-0.638029	-0.493377	-1.25164	-0.879682	-1.47994	-0.736335	0.158118	-0.206671	-0.114429	-0.256284
JMUB217_0428		hypothetical protein	-0.840706	-0.95807	-0.759061	-1.19306	-1.52223	-1.53687	-1.37951	-0.777844	-1.51862	-0.869424	-0.962851
JMUB217_0519	tmk	Thymidylate kinase	-1.16263	-0.39103	-1.34402	-1.28052	-1.63771	-1.78479	-2.70144	-0.585199	-1.79163	-0.611928	-1.29913
JMUB217_0944		Putative NADH-dependent flavin oxidoreductase	-0.9736	-0.543033	-1.23299	-1.05401	-1.52668	-1.25872	-1.59041	-0.981128	-2.26557	-0.698836	-2.39455
JMUB217_1004	ltaA	Probable glycolipid permease ltaA	0.0947541	-0.735678	-0.926171	-1.02313	-1.24539	-1.02991	-0.946552	0.0872264	-1.74724	-0.470018	-1.09359
JMUB217_1005	ugtP	Processive diacylglycerol glucosyltransferase	-0.449347	-0.477445	-0.693473	-1.21493	-1.89405	-1.13424	-2.15042	-0.396754	-1.46301	-0.418961	-1.38555
JMUB217_1092	mntH	Probable manganese transport protein MntH	0.344	-0.678193	0.112206	-2.88318	-1.70986	-1.08165	-0.77359	0.0869964	-1.20667	-0.455601	-0.625467
JMUB217_1116	isdA	Iron-regulated surface determinant protein A	-0.634255	-0.95807	-1.28958	-1.56311	-3.43126	-1.14538	-2.64699	-0.859374	-2.00022	-0.693136	-2.19738
JMUB217_1176		hypothetical protein	-0.0873456	-0.657366	-0.61222	-1.75875	-2.30756	-1.28472	-1.51784	-0.585199	-1.67299	-0.460084	-0.751755
JMUB217_1177	sepF	Cell division protein SepF	-0.123953	-0.657204	-0.86477	-2.11059	-2.18399	-1.74611	-1.01068	-0.508848	-0.922878	-0.610722	-0.775027
JMUB217_1314	cls1	Cardiolipin synthase 1	0.103507	-0.686768	-0.572648	-1.11059	-1.07784	-1.15092	-2.14157	-0.66182	-1.51006	-0.781255	-0.793418
JMUB217_1318		Similar to two-component response regulator	0.270326	-0.864961	-0.688672	-1.84756	-0.20475	-1.35183	-0.0460881	-0.447695	-1.5286	-0.763931	-0.0726255
JMUB217_1409	asd	Aspartate semialdehyde dehydrogenase	-0.387568	-0.233348	-0.568958	-1.93841	-1.20249	-1.44269	-0.254997	0.586982	-0.402222	-0.183666	-0.362479
JMUB217_1410	dapA	Dihydrodipicolinate synthase	-0.376037	0.504273	0.048294	-1.93002	-1.00544	-1.61487	-0.794549	0.276095	-0.332202	-0.494745	-0.500047
JMUB217_1677	comEB	Possible competence protein ComEB	0.159294	0.331436	0.048294	-2.69556	-1.05275	-2.19983	-0.116477	-0.585199	-1.20667	0.520522	-0.228745
JMUB217_1743	tag	DNA-3-methyladenine glycosylase I	-0.355279	-0.712958	0.048294	-2.28052	-1.63771	-1.46287	-0.894085	-0.667661	-0.791634	0.113897	0.0513633
JMUB217_1799		Similar to transaminase	-0.288165	-0.29792	-0.405424	-1.54355	-1.22267	-1.19983	-0.826971	-0.880655	-1.50213	-0.539778	-0.682463
JMUB217_1804		Hydrolase, haloacid dehalogenase-like family protein	0.122768	-0.815112	-0.530242	-1.2037	-1.40889	-1.61487	-1.94655	-0.0153433	-0.425312	-0.387555	-0.241684
JMUB217_1810	isdH	Iron-regulated surface determinant protein H	0.654059	0.389853	0.495753	-1.06753	-0.512179	-1.65926	-0.932053	-0.874706	-1.79163	-0.883056	-1.12049
JMUB217_1847	ribH	6,7-dimethyl-8-ribityllumazine synthase	0.215878	-0.864961	-1.08099	-1.21013	-1.63771	-3.52176	0.0210261	-0.684735	-0.5286	-0.464371	-1.1101
JMUB217_1919	traP	Signal transduction protein TRAP	0.526665	-0.864961	0.258861	-1.06329	-1.56732	-1.9368	-0.914844	0.88295	0.600683	0.505255	0.880377
JMUB217_2102	leuB	3-isopropylmalate dehydrogenase	0.509792	-0.95807	-0.174098	-3.11059	-3.05275	-2.61487	-0.946552	-0.415274	0.793329	-0.442003	-0.129209
JMUB217_2259		surface protein	1.25015	0.264322	1.41086	-2.43252	-3.37468	-2.35183	-2.26848	0.262798	1.55886	1.64415	2.3144
JMUB217_2326		Similar to biotin biosynthesis protein	-0.288165	-0.654064	-1.46955	-1.16504	-0.63771	-1.04783	-0.585963	0.244876	-0.874096	-0.0393494	-0.451137
JMUB217_2433		Heat shock protein Hsp20	1.00729	-0.864961	-0.496027	-1.43252	-0.789713	-1.9368	-0.853443	0.414801	0.0563629	0.342984	1.43639
JMUB217_2647	panB	3-methyl-2-oxobutanoate hydroxymethyltransferase	-0.835167	-0.800529	-0.645719	-1.28747	-1.70879	-1.10585	-1.14449	-0.641782	-0.976374	0.0819299	-0.635877
JMUB217_2669		Similar to magnesium citrate secondary transporter	-1.2959	-0.127995	-1.09164	-2.08258	-2.91782	-1.28729	-2.88201	-0.0677997	-1.41967	0.636343	-0.714171
JMUB217_2714		hypothetical protein	-0.899599	-0.864961	-0.496027	-2.43252	-0.789713	-1.9368	-1.85344	-0.907127	0.278755	0.995061	0.811897
JMUB217_2740		Putative ABC transporter ATP-binding protein SAV2684	-1.21922	-0.740972	-0.759061	-2.22607	-2.01622	-1.31531	-2.00956	-0.548673	-1.24415	-0.497108	-1.0361
JMUB217_2742		hypothetical protein	-1.08463	-0.774358	-0.681058	-2.28052	-2.48571	-2.04783	-2.2864	-0.0546842	-1.26112	-0.471066	-1.11856
JMUB217_2746	pcp	Pyrrolidone-carboxylate peptidase	-0.577671	-0.343724	-0.759061	-1.69556	-3.22267	-2.04783		-0.880655	-1.96156	-0.687877	-1.81371
Upregulated in JMUB217-20 (RpoBV1016E, H1042Q), JMUB217-22 (RpoBQ645H) in the absence of OXA
JMUB217_0937	mnhD1	Na(+)/H(+) antiporter subunit D1	-0.0214331	0.0132053	0.138492	0.266126	0.903949	0.00584397	-0.0933938	-1.03689	-1.21445	-1.09664	-1.04485
JMUB217_0938		Na+/H+ antiporter subunit	-0.348189	-0.700574	-0.33164	-0.646647	0.0892719	-0.565959	-0.930064	-1.35572	-1.60522	-1.09353	-1.30912
JMUB217_0975		Oligopeptide transport system permease protein OppC	0.0314649	0.371373	0.377233	-0.279689	-0.919481	-0.868625	-1.24867	-1.68854	-1.44466	-1.06479	-0.612775
JMUB217_1264	pnp	Polyribonucleotide nucleotidyltransferase	-0.756931	-0.692848	-0.670954	-0.255561	-0.364314	-0.870479	-1.37209	-1.19111	-1.70044	-1.10783	-1.49786
JMUB217_1585		Similar to ADP-ribose pyrophosphatase	-1.35528	-0.320641	-2.1741	-0.236125	-0.178278	-0.877903	-2.11648	-1.5852	-2.20667	-1.55748	-1.71417
JMUB217_1648		hypothetical protein	-1.18034	-0.508268	-0.53165	-0.110594	-1.32284	-0.802496	-2.56714	-1.69482	-2.10479	-1.5458	-1.56076
JMUB217_1744		hypothetical protein	0.521864	-0.0873535	0.0541706	-0.332987	-0.538174	-0.28472	-1.20137	-1.80759	-1.42906	-1.14244	-0.87998
JMUB217_2661		Choline dehydrogenase	-5.31914	0.112105	-2.96137	-0.451182	-1.23963	0.378374	-2.18552	-4.41978	-2.22022	-6.07655	-6.1926
JMUB217_2662	gbsA	Glycine betaine aldehyde dehydrogenase	-5.06551	-0.000205841	-3.61754	-0.495147	-1.30218	-0.0914813	-2.26447	-4.98558	-2.37258	-6.30835	-7.35401
JMUB217_2665	cudT	Choline transporter	-2.70578	0.000479113	-1.81678	0.0498702	-0.988207	-0.0267663	-1.17419	-2.59466	-0.695875	-2.9404	-3.09382
