# Supplementary material for: Identification and characterization of mutations responsible for the β-lactam resistance in oxacillin-susceptible mecA-positive Staphylococcus aureus
Source: Sci Rep. 2020 Oct 9;10:16907. doi: 10.1038/s41598-020-73796-5 (PMC7547103; doi:10.1038/s41598-020-73796-5)
Supplement: Supplementary file 5 — Supplementary Table S5. [file 41598_2020_73796_MOESM5_ESM.xlsx]

## Sheet: Table S5
TABLE S5 List of primers used to construct mutants
Primer name	Primer sequence (5' to 3')	Purpose
mecA-F	TGTCCGTAACCTGAATCAGC	Detection of mecA by PCR
mecA-R	TGCTATCCACCCTCAAACAG	Detection of mecA by PCR
mecA-F-qRT-PCR	GAAGTAGAAATGACTGAACGTCCG	Detection of mecA by qRT-PCR
mecA-R-qRT-PCR	CGTTGCGATCAATGTTACCGTAG	Detection of mecA by qRT-PCR
rho-F-qRT-PCR	GAAGCTGCTGAAGTCG	Detection of rho by qRT-PCR
rho-R-qRT-PCR	GAATGCTTTGGTTTGTGTAA	Detection of rho by qRT-PCR
SacI-mecAKO-UP-2	TTTTgagctcGACGGTGATCTTGCTCAATGAG	Construction of mecA knockout mutant
PstI-mecAKO-UP	TTTTctgcagTAGTAAACACTGAAGATGCC	Construction of mecA knockout mutant
mecA_fPCR_UP	CGGATTGCTTCACTGTTTTGCAATATCCTCCTTATATAAG	Construction of mecA knockout mutant
mecA_fPCR_DN	CTTATATAAGGAGGATATTGCAAAACAGTGAAGCAATCCG	Construction of mecA knockout mutant
BlaI-1-1	aaaaGGATCCTTGGCGTGCCATTATCATAA	Construction of blaI-1 knockout mutant
BlaI-2-1	aaaaGGATCCAAATACTTTTAAAAAATAAG	Construction of blaI-2 knockout mutant
BlaI-1,2-2	aaaaCTGCAGCTGATTATAATTATAAAAAG	Construction of blaI-1/2 knockout mutant
BlaI-1,2-3	TTAAAACACCCATTTCTTTT	Construction of blaI-1/2 knockout mutant
BlaI-1-4	TTAGAGATATGTTTCAAACA	Construction of blaI-1 knockout mutant
BlaI-2-4	ATAGATATAGGGTTCAAACA	Construction of blaI-2 knockout mutant
SmaI-mecAcomp-F-pKAT	TTTTcccgGGATATTTTATATAGAGCATTCTC	Construction of mecA complementation mutant
SalI-mecAcomp-R-pKAT	TTTTgtcgacTTAAGGGAGAAGTAACAGCAC	Construction of mecA complementation mutant
